# Supplementary material for: Palatability and Swallowability of Pimavanserin When Mixed with Selected Food Vehicles: An Exploratory Open-Label Crossover Study
Source: Geriatrics (Basel). 2021 Jun 15;6(2):61. doi: 10.3390/geriatrics6020061 (PMC8293179; doi:10.3390/geriatrics6020061)
Supplement: Supplementary file 1 [file geriatrics-06-00061-s001.zip]

Archive with 1 entries (1 files):
- geriatrics-1200719-supplementary.pdf
